# Supplementary material for: Synthesis and Characterization of Photocurable Difunctional Monomers for Medical Applications
Source: Polymers (Basel). 2024 Dec 21;16(24):3584. doi: 10.3390/polym16243584 (PMC11678372; doi:10.3390/polym16243584)
Supplement: Supplementary file 1 [file polymers-16-03584-s001.zip]

Archive with 1 entries (1 files):
- polymers-3347558-supplementary.pdf
